# Supplementary material for: Genome-Wide Identification and Analysis of the Heat-Shock Protein Gene in L. edodes and Expression Pattern Analysis under Heat Shock
Source: Curr Issues Mol Biol. 2023 Jan 9;45(1):614–27. doi: 10.3390/cimb45010041 (PMC9858218; doi:10.3390/cimb45010041)
Supplement: Supplementary file 1 [file cimb-45-00041-s001.zip]

Archive with 1 entries (1 files):
- cimb-2099158-supplementary.pdf
